# Supplementary material for: Biomechanical Comparison of Hybrid Technique and Traditional Dual-Growing Rods Alone in the Treatment of Severe Early Onset Scoliosis
Source: J Clin Med. 2026 Jul 8;15(14):5352. doi: 10.3390/jcm15145352 (PMC13411218; doi:10.3390/jcm15145352)
Supplement: Supplementary file 1 [file jcm-15-05352-s001.zip]

Archive with 1 entries (1 files):
- jcm-4338628-supplementary.pdf
